# Supplementary material for: Microfluidics and Nanofluidics in Strong Light–Matter Coupling Systems
Source: Nanomaterials (Basel). 2024 Sep 19;14(18):1520. doi: 10.3390/nano14181520 (PMC11435064; doi:10.3390/nano14181520)
Supplement: Supplementary file 1 [file nanomaterials-14-01520-s001.zip]

Archive with 1 entries (1 files):
- nanomaterials-3178160-supplementary.pdf
